# Supplementary material for: TOR1AIP1-Associated Nuclear Envelopathies
Source: Int J Mol Sci. 2023 Apr 7;24(8):6911. doi: 10.3390/ijms24086911 (PMC10138496; doi:10.3390/ijms24086911)
Supplement: Supplementary file 1 [file ijms-24-06911-s001.zip]

Archive with 1 entries (1 files):
- ijms-2247079-supplementary.pdf
